# Supplementary material for: Rural–Urban Inequalities in Poor Self-Rated Health, Self-Reported Functional Disabilities, and Depression among Chinese Older Adults: Evidence from the China Health and Retirement Longitudinal Study 2011 and 2015
Source: Int J Environ Res Public Health. 2021 Jun 18;18(12):6557. doi: 10.3390/ijerph18126557 (PMC8296324; doi:10.3390/ijerph18126557)
Supplement: Supplementary file 1 [file ijerph-18-06557-s001.zip]

Archive with 1 entries (1 files):
- ijerph-1229507-supplementary.pdf
